# Supplementary material for: Evaluating Immune-Inflammatory Indices for Risk Stratification in Cardiovascular Disease: An Umbrella Review of Systematic Reviews and Meta-Analyses
Source: Diagnostics (Basel). 2025 Nov 12;15(22):2862. doi: 10.3390/diagnostics15222862 (PMC12651550; doi:10.3390/diagnostics15222862)
Supplement: Supplementary file 1 [file diagnostics-15-02862-s001.zip]

Archive with 1 entries (1 files):
- diagnostics-3924545-supplementary.pdf
